# Supplementary material for: ATACseqQC: a Bioconductor package for post-alignment quality assessment of ATAC-seq data
Source: BMC Genomics. 2018 Mar 1;19:169. doi: 10.1186/s12864-018-4559-3 (PMC5831847; doi:10.1186/s12864-018-4559-3)
Supplement: Supplementary file 2 — Table S1. Functional comparison between ATACseqQC and existing tools for ATAC-seq data QC analyses. (XLSX 14 kb) [file 12864_2018_4559_MOESM2_ESM.xlsx]

## Sheet: Sheet1
Tool	ATACseqQC	ataqv	atac_dnase_pipelines	ATAqC	NucleoATACa	I-ATACb	atactk	Dr.seq2c	proatacd	atac_seq
Web link	https://bioconductor.org/packages/release/bioc/html/ATACseqQC.html	https://github.com/ParkerLab/ataqv	https://github.com/kundajelab/atac_dnase_pipelines	https://github.com/kundajelab/ataqc	https://github.com/GreenleafLab/NucleoATAC	https://github.com/UcarLab/I-ATAC	https://github.com/ParkerLab/atactk	https:// github.com/ChengchenZhao/DrSeq2	https://github.com/buenrostrolab/proatac	https://bitbucket.org/ee_reh_neh/atac_seq
BAM QC	mapping metrics (total numbe of fragments; mapping rate with proper paired mate; mapping quality distribution; the fraction of mapped mitochondria fragments; alignment distribution over chromosomes/contigs) and duplication matrics (duplication rate; PBC1/2, NRF)	mapping metrics (proper mapped read metrics; unmapped read metrics; abberrant mapping metrics; read mapping metrics on reference genomes (autosome and mitochondrial DNA); optical or PCR duplicates; mapping quality metrics)	bowtie mapping stat; samtools flagstat; read counts for different stages, and generates a bar chart to show where reads are lost; get the fraction of reads of a certain map quality; read number before and after filtering, and fraction of kept reads; chrM fraction, # reads; Picardtools or sambamba: MarkDuplicate QC for whole data or mitochondria; PBC1/2, NRF	samtools flagstat; read counts for different stages, and generates a bar chart to show where reads are lost; get the fraction of reads of a certain map quality; read number before and after filtering, and fraction of kept reads; chrM fraction, # reads; Picardtools or sambamba: MarkDuplicate QC for whole data or mitochondria	NO	assess read orientation of paired-end libraries	NO	mapping ratio; GC%; read quality; read alignment summary; duplication rate	markduplicates; duplication rate;mitochondrial filtering;	PCR duplicate reads;reads mapped to mtDNA;non-uniquely mapping reads; low mapping quality reads (mapq <30);reads outside their favourite high confidence orthology regions
BAM filtering	YES	YES	YES	YES	NO	only removing duplicates	YES	YES	YES	YES
Post-filtering fragment length distribution (FLD)	YES	YES	YES	YES	YES	YES	NO	YES	YES	YES
Distance from reference FLD	NO	YES	YES	YES	NO		NO	NO	NO	NO
Alignment shifting	YES	NO	YES	NO	YES	YES	NO	NO	YES	NO
TSS enrichment metrics	YES	YES	YES	YES	YES	NO	NO	YES	YES	YES
Gene-centric view of read distributions	YES	NO	NO	NO	NO	NO	NO	NO	NO	NO
Tn5 insertion frequency	YES (regions arround transcript factor binding sites)	NO	NO	NO	YES (insertion frequencies for every base; Tn5 insertion bias across genome/regions)	NO	YES (two types of matrices by counting the ATAC-seq cut points (transposition sites) around known motifs, given a BAM file of aligned reads from an ATAC-seq experiment and a BED file of motifs.)	NO	YES(regions arround transcript factor binding sites)	YES(regions arround transcript factor binding sites)
Fragment binning	YES	NO	NO	NO	NO	NO	NO	NO	NO	NO
Nucleosome positioning/occupancy visualization	YES (regions arround TSS)	NO	NO	NO	YES	NO	NO	NO	NO	NO
Ratio of nucleosome-free fragments to mononucleosomal fragments	YES	YES	NO	NO	NO	NO	NO	NO	NO	NO
Motif scanning/footprint analysis	YES	NO	NO	NO	YES	NO	YES	NO	NO	YES
Sequencing depth plot	YES	NO	NO	NO	NO	NO	NO	NO	NO	NO
Library complexity estimation	YES	NO	YES	YES	NO	NO	NO	NO	YES	NO
IDR test	YES (leveraging the IDR function in theChIPpeakAnno package)	NO	YES	YES	NO	NO	NO	NO	NO	YES
Output report	BAM QC metrics and publication-quality plots such as fragment length distribution, genome-wide and gene-centric signal distribution around TSSs, footprints,V-plot, complexity and saturation plots.	HTML report, tables and plain figures	HTML report and plain text files	HTML report and plain text files	genome browser trackview files and plain text files	genome browser trackview files and plain text files	footprint plot	plot of chromosomal distribuition of open regions and bigWig files	V-plot from bed regions of interest and bigWig browser track file	bedgraph files for genome browser visualization
Llanguages	R	Python, C++ and shell scripting language	Python, BigData Script, Java	Python	Python	Java	Python	Python and R	Python, R	R, Perl, Python, shell scripting language
Platform	cross-platform	Mac and Unix-like platforms	cross-platform	cross-platform	cross-platform	cross-platform	cross-platform	Mac and Unix-like	Mac and Unix-like
a, Schep AN, Buenrostro JD, Denny SK, Schwartz K, Sherlock G, Greenleaf WJ. Structured nucleosome fingerprints enable high-resolution mapping of chromatin architecture within regulatory regions. Genome Res. 2015 Nov;25(11):1757-70. doi: 10.1101/gr.192294.115.
b, Ahmed Z, Ucar D. I-ATAC: interactive pipeline for the management and pre-processing of ATAC-seq samples. PeerJ. 2017 Nov 22;5:e4040. doi: 10.7717/peerj.4040.
c, Zhao C, Hu S, Huo X, Zhang Y. Dr.seq2: A quality control and analysis pipeline for parallel single cell transcriptome and epigenome data. PLoS One. 2017 Jul 3;12(7):e0180583. doi: 10.1371/journal.pone.0180583.
d, Buenrostro JD, Wu B, Litzenburger UM, Ruff D, Gonzales ML, Snyder MP, Chang HY, Greenleaf WJ. Single-cell chromatin accessibility reveals principles of regulatory variation. Nature. 2015 Jul 23;523(7561):486-90. doi: 10.1038/nature14590.
