# Supplementary material for: ATACseqQC: a Bioconductor package for post-alignment quality assessment of ATAC-seq data
Source: BMC Genomics. 2018 Mar 1;19:169. doi: 10.1186/s12864-018-4559-3 (PMC5831847; doi:10.1186/s12864-018-4559-3)
Supplement: Supplementary file 3 — Table S2. Summary statistics of base quality of raw reads, mapping and filtering of read alignments. The four datasets chosen for detailed quality control are highlighted in bold. (XLSX 21 kb) [file 12864_2018_4559_MOESM3_ESM.xlsx]

## Sheet: Sheet1
Run Accession	Per Base Quality	Total Reads	Total Mapped Reads	Mitochondrial Reads	Mitochondrial Reads%	Non-mitochondrial Duplicates%	Post-filtering Reads	Post-filtering Reads%
SRR891269	Pass	113197242	113197242	69764078	61.6305	7.46315	24630525	21.7589
SRR891270	Pass	170486070	170486070	126129718	73.9824	1.78753	26642803	15.6276
SRR891271	Pass	125643910	125643910	91922768	73.1613	1.78579	20471071	16.2929
SRR891272	Pass	46518700	46518700	11378422	24.4599	18.4878	21458703	46.1292
SRR891274	Pass	48368492	48368492	30502763	63.0633	13.9911	5601384	11.5806
SRR891275	Pass	16173880	16173880	9505556	58.771	0.854408	4937155	30.5255
SRR891276	Pass	22534084	22534084	13407662	59.4995	1.03503	6597045	29.2759
SRR891277	Pass	21656538	21656538	4914071	22.6909	0.611035	13041259	60.2186
SRR891278	Pass	18335688	18335688	9678283	52.7839	0.881723	6779402	36.9738
SRR3295017	Pass	42151166	42151166	3873276	9.18901	11.9147	30798608	73.067
SRR3295018	Pass	52225332	52225332	13923819	26.661	42.6086	12960079	24.8157
SRR3295019	Pass	59580880	59580880	11416403	19.1612	34.9423	23319109	39.1386
SRR3295020	Pass	55074108	55074108	8547631	15.5202	20.4363	23340587	42.3803
SRR3295021	Pass	59068394	59068394	18173097	30.7662	6.97165	12621160	21.367
SRR3295022	Pass	50876278	50876278	11016174	21.6529	9.34989	13560722	26.6543
SRR5720369	Pass	140655530	140655530	2326113	1.65377	26.915	87792535	62.4167
SRR5720370	Pass	201578336	201578336	2413448	1.19728	38.0245	105900552	52.5357
SRR5720371	Pass	84375390	84375390	5827798	6.90699	30.441	36063389	42.7416
SRR5720372	Pass	97269802	97269802	6018154	6.18707	21.585	54573539	56.1053
SRR5800797	Pass	99697244	99697244	33312280	33.4134	8.34183	42121586	42.2495
SRR5800798	Pass	83260256	83260256	21160396	25.4148	5.62927	42547985	51.1024
SRR5800799	Pass	103411856	103411856	35276641	34.1128	4.52339	44293010	42.8317
SRR5800800	Pass	103013726	103013726	22976708	22.3045	5.46993	56984489	55.3174
SRR5800801	Pass	91006122	91006122	22342803	24.5509	5.64062	48021607	52.7674
SRR5800802	Pass	110470922	110470922	17298469	15.6588	6.02826	66345739	60.0572
